# Supplementary material for: HIV-1 RNA in extracellular vesicles is associated with neurocognitive outcomes
Source: Nat Commun. 2024 May 23;15:4391. doi: 10.1038/s41467-024-48644-z (PMC11116485; doi:10.1038/s41467-024-48644-z)
Supplement: Supplementary file 4 — Source Data [file 41467_2024_48644_MOESM4_ESM.xlsx]

## Sheet: Source Data
Cross Sectional Source Data
Patient	CSF Readthrough	CSF TAR	CSF Long LTR	CSF Pol	CSF Nef	CSF PolyA	CSF Tat-Rev	Serum Readthrough	Serum TAR	Serum Long LTR	Serum Pol	Serum Nef	Serum PolyA	Serum Tat-Rev	GDS	T Score	Verbal Domain Score	SIP Domain Score	Executive Function Domain Score	Working Memory Domain core	Learning Domain Score	Memory Domain Score	Motor Domain Score
1	214.971	423.333	367.393	0	765.835	322.457	63	0	160.495	0	0	0	0	91.5865	0.642857	45.2857	51.5	45.3333	42	52.5	36	47.5	39
2	0	0	0	0	0	0	291.84	97.6744	167.45	151.938	868.217	868.217	86.8217	75.969	0	63.0714	54	73.6667	68	60	55.5	70	47
3	522.11	1027.4	609.9	277.23	0	0	0	0	163.187	0	166.587	83.2933	0	101.142	0.43	42.2143	50.5	39.6667	42	40	39.5	40	48
4	254.55	445.58	229.09	229.09	0	0	0	0	569.032	0	0	0	0	179.798	0.5	45.2857	35.5	54.6667	49.5	51.5	39	40.5	38
5	400	605.39	0	0	0	0	450	0	374.96	0	0	180.128	0	205.86	0	64.2143	74.5	69	62	55.5	67	58	58
6	436.07	426.58	436.07	206.56	206.56	0	240.98	0	206.422	144.495	0	0	0	0	0.07	52.2857	58	57	54.5	49.5	48	45.5	50
7	354.67	301.76	0	0	196	0	236.44	0	1475	0	116.667	296.528	0	218.75	0	65.8571	65.5	69	63.5	67.5	72.5	62.5	52
8	224.53	289.89	316.98	435.85	369.81	0	449.06	126.575	135.381	0	0	0	0	89.5021	0.57	46.1429	58	45	44	48	40	41.5	48
9	0	427.14	0	227.808	0	0	0	93.0169	159.458	81.3898	93.0169	93.0169	0	104.644	0.23	54.69	56.5	65	43	55.5	54.5	57.5	47
10	92.562	2933.33	211.157	92.562	104.132	0	208.264	0	188.348	98.8826	0	0	0	0	0.0714286	51.7857	66.5	55	48.5	45.5	48	49	45
11	294	710.638	201.783	0	121.739	121.739	328.696	0	153.688	0	0	0	0	0	0.214286	49.5	49	46.3333	55.5	45.5	48.5	49	59
12	663.158	2787.88	219.727	569.625	576.241	0	574.977	0	147.661	0	0	0	204.572	86.1356	0.357143	45.9286	51.5	48	48.5	37.5	45.5	40.5	52
13	0	650	0	0	368.55	0	386.1		194.087	91.2029					0	55.8571	62.5	57.6667	56	67	49.5	44.5	42
14	0	946.333	255.176	288.576	267.2	0	1106.21	0	325.409	1401.07	0	0	0	0	0.07	50.1429	50.5	52.3333	41	51.5	53	50.5	35
15	416.556	991.8	0	476.064	0	0	514.634	390.22	603.508	59.3814	0	0	0	135.729	0	56.9286	55.5	63.6667	63.5	59	48	52.5	43
16	500.96	1180.02	500.96	606	827.19	0	516.11	85.3347	370.945	0	0	0	0	188.956	0	61.79	62	66	61	51.5	59	68.5	63
17	424.468	3826.09	163.83	0	394.681	342.553	302.969	0	380.645	111.022	0	166.532	0	111.022	0.142857	49	63.5	48.3333	54.5	51	42.5	39	40
18	347.424	852.267	0	397.056	0	0	496.32	0	0	0	0	856.794	0	373.474	0	56.5714	53	54.3333	62	50.5	59.5	60.5	55
19	1127.04	411.79	1215.09	224.53	237.74	0	264.15	121.547	275.78	0	0	0	740.009	0	0.29	49.86	61	49.6667	54.5	63.5	38	37	41
20	753.051	783.333	198.333	0	446.25	663.507	282.625	0	158.065	0	0	0	0	0	0	54.5	46	52.6667	57.5	67.5	54	54	47
21	382.991	579.23	317.264	324.058	393.157	0	616	90.1651	0	0	84.5298	0	157.789	142.761	0.214286	46	38	45.6667	46	44	50	54.5	42
22	549.252	810.3	0	388.944	0	0	367.92	71.839	140.746	71.839	71.839	71.839	102.627	82.1017	0.29	50.14	52	57.3333	52.5	56	40	37	55
23	488.486	1000	322	0	591.549	804.054	140	0	0	0	0	0	69.2294	79.1193	0	53.5714	43	55.3333	53.5	52.5	58	60.5	49
24	0	220.588	76.6423	0	0	0	86.8613	208.394	0	0	0	0	0	69.4648	0	65.2857	58	78.3333	63.5	61	66	58.5	65
25	373.33	249.25	0	326.67	0	0	420	194.335	314.637	194.335	151.149	388.669	0	0	0.571429	45.2857	46.5	45	55.5	54	35.5	34.5	47
26	818.87	136.7	431.56	264.15	264.15	0	316.98	774.495	538.459	0	60.2385	0	0	60.2385	0.86	42	54	40.6667	53	41.5	34.5	34	32
27	0	0	989.368	479.402	407.52	0	407.52	0	382.627	0	0	102.034	0	102.034		54.3571	49.5	61.3333	53.5	59.5	48.5	51	53
28	0	283.333	68.5315	0	0	0	114.219	0	443.89	0	65.7615	0	57.5413	115.083	0.714286	40.9286	42	33	38	48	44	42	46
29	658.416	1034.04	277.228	0	288.779	1888.61	0	0	629.78	0	172.881	0	237.711	0	0.142857	47.5	42.5	52.6667	51.5	47	49	45	37
30	0	2388.89	77.7778	0	223.611	330.556	1448.61	0	473.695	113.78	130.034	227.559	0	113.78	0.46	45.08	56	44	51.5	50	41.5	42.5	21
31	0	0	0	0	0	0	1374.28	88.0339	314.407	0	77.0297	77.0297	154.059	154.059	0.07	54.7857	52	65.3333	48.5	53.5	50.5	55.5	45
32	0	1884.67	0	0	0	0	0	63.7064	0	0	55.7431	0	119.45	119.45	0	53.5	44.5	51	54	46	67	58	57
33	1966.67	108.77	1600	0	0	0	525	0	338.441	242.983	0	0	600.491	303.729	0	50.6429	56.5	48.6667	46.5	44.5	57	56	42
34	1979.8	243.81	1866.67	424.24	1230.3	0	975.76	0	339.56	0	99.0385	383.774	0	136.178	0	64.2308	73	57.6667		65.5	74.5	63	44
35	7086.42	590.77	7259.26	0	0	0	427.78	0	195.33	142.428	0	291.188	0	0	0.0714286	51.2143	59.5	50.3333	50	45	51	57.5	40
36	524.144	1649.57	524.144	751.366	0	0	589.662	157.212	206.621	117.909	100.441	153.923	0	126.643	0.14	48.1429	56	51.3333	38	49	47.5	45	47
37	0	216	116.667	123.529	123.529	0	356.863	0	260.147	0	0	85.8974	0	225.481	0.142857	50.5714	45	55.6667	54.5	38	51	53	58
38	0	480	0	0	149.686	0	127.673	0	0	0	0	0	0	182.003	0	55.4286	54	55.3333	56.5	54.5	58	60.5	43
39	0	1171.5	0	859.1	0	0	731.016	0	0	0	0	0	139.679	83.8073	0	60	65	57.6667	64.5	59	65.5	55	48
40	0	1773.32	0	0	0	0	466.29		0	0					0.29	48	46.5	50.3333	55.5	50.5	41.5	43.5	46
41	0	2173.07	0	503.552	678.334	0	620.073	0	0	0	0	0	62.9358	134.862	0.07	52.7857	61.5	44.6667	56	57.5	48	52.5	54
42		453.574	995.068						0	544					0.0714286	54.9286	53	57.6667	48.5	64	50.5	56.5	51
43	438.479	1269.23	171.946	250.559	354.959	281.879	246.944	75.4407	0	86.2179	0	0	0	0	0.285714	48.7857	57	54.6667	44	39.5	49.5	49	41
44	587.741	6521.74	0	687.657	617.128	0	366.355	0	0	0	0	0	0	116.667	0.0714286	52.2143	46	52	45.5	54	63	59.5	39
45	242.86	726.39	514.29	271.43	257.14	0	571.43		224.783	658.406					0.14	48.57	47	46.3333	53	44.5	53.5	51.5	42
46	0	3586.8	0	0	0	0	902.286	0	326.441	0	95.2119	199.945	114.254	134.893	0	47.86	43	46	47.5	50	51	52.5
47	504	1918.75	196.875	0	0	153.125	1145.45	0	227.097	739.642	0	0	0	231.828	0.357143	47.6429	46.5	64.6667	42.5	43.5	41.5	40.5	44
48	3426.67	182.06	3066.67	0	0	0	340	0	0	113.928	104.021	0	173.369	118.881	0.64	38.79	42	37.3333	33	44	40.5	38.5	35
49	3406.67	94.41	2504.44	1400	746.67	0	0		234.522	428.065					0.64	41.2857	35.5	46	38.5	51.5	36	39.5	35
50	319.088	965	119.149	134.043	268.085	282.979	119.149	0	0	0	0	0	319.688	134.606	0.714286	41.7857	35	47.3333	35.5	44	39.5	38.5	58
51	94.5	2360	193.083	0	678.125	0	1130.21	0	0	0	0	0	0	0	1.07143	39.6429	52	47	43	38.5	26.5	26	42
52	0	1522.5	1020.6	1020.6	0	0	963	197.541	359.807	0	0	395.083	3456.97	567.931	0.79	45.5714	59.5	56.3333	35.5	33	39	40.5	54
53		294.486	181.3					0	2337.34	0	93.7615	386.766	0	134.782	0.14	45.8571	42.5	46.6667	49	47	44	48.5	40
54	0	1248.21	1581.07	0	0	0	4428.43	0	380.769	0	0	0	0	0		47.7857	42.5	55	42.5	60.5	42	40	49
55	525.28	2238.21	635.04	1216.18	0	0	0	0	450.807	0	159.78	79.8899	169.766	119.835		50.5385	47	65.3333	26	57	50	50.5
56	4418.44	269.03	4517.73	223.4	238.3	0	119.15	255.596	230.037	0	51.1193	146.968	0	89.4587	0.0769231	55.3846	44	59		53	65	59.5	45
57	821.548	5113.09	0	0	0	0	991.25	0	348	0	56	105	56	114.333	0.5	50.2143	55	41.3333	41.5	69	57	53.5	27
58	438.048	1566.05	0	0	0	0	0	1034.91	322.569	0	0	65.8578	206.982	94.0826	0	58.7273	61	61.6667	51	56.5	69	55	0
59	127.273	2560	184.598	113.131	113.131	113.131	0	0	179.835	0	0	93.2477	186.495	0	0.142857	49.4286	45.5	58.6667	42.5	49	54	49.5	35
60	0	2170.26	0	0	0	0	925.848	651.089	413.39	217.03	192.915	257.22	551.947	257.22	0.93	42.21	45	50.3333	40	46	34	35.5	39
61	0	1350.72	0	0	0	0	622.832		165.287	2035.48					0.14	43.64	39	47.6667	46	44.5	42.5	41.5	41
62	338.781	1283.76	218.795	500.29	467.035	1582.19	143.59	0	421.935	0	0	451.237	0	112.809	0	57	63.5	56.6667	58.5	60	56.5	50	51
63	1893.94	0	0	1107.75	1002.67	0	0	0	169.431	0	988.349	175.706	329.45	181.197	0.142857	50.9286	50.5	55.3333	50	46.5	54.5	53	38
64	105.686	98.0392	0	0	0	0	0	79.7288	702.915	79.7288	0	159.458	0	91.1186	0.785714	44.4286	57	54.3333	44.5	44.5	33	32.5	36
65	0	3783.5	1066.46	0	0	0	1895.94	68.8702	83.956	68.8702	0	0	0	91.8269	0	47.4286	45	49.6667	49.5	52	44	44	46
66	2337.7	3000.45	0	0	0	0	1215.6	0	0	0	0	0	0	0	0.0714286	52.4286	62	50.6667	50.5	51	53	51.5	46
67	459.38	181.94	371.88	229.69	0	0	175		154.643	1804.17					0.285714	47.5714	57	56	39.5	52	37	41	45
68	1227.16	113.43	11030.3	881.48	449.38	0	0	616.819	349.046	197.622	0	0	83.8394	83.8394	1.21429	37.7857	29	36.6667	34	29	50	48.5	38
69	672.32	159.22	601.13	213.56	189.83	0	201.69	80.2431	0	85.9748	458.532	1014.5	1375.6	160.486	0	51	49.5	45	58	51	58	49	48
70								0	0	0	50.1239	0	50.1239	57.2844	0	52.14	48.5	42.3333	51	45.5	43	44.5	30
71								376.322	133.187	97.1154	0	0	97.1154	188.161	0	59.29	38.5	44.3333	63.5	47	38	44	33
72	7212.87	163.03	754.44	0	417.54	0	0	0	389.505	0	0	133.654	150.361	200.481	0.285714	51.5	61	56.6667	48	42	52	52	41
73								0	0	0	0	245	0	0	0.07	58.93	43.5	42.6667	36	43	26.5	35.5	41
74	106.87	0	170.992	0	0	341.985	363.359		6883.13	1134.15					0.285714	51.2143	59	61	48.5	62	40	40.5	34
75	73.6842	0	170.395	73.6842	0	976.316	285.526	0	277.627	0	173.517	0	133.03	133.03	0.07	53.21	61	58.6667	45.5	48	44.5	52.5	66
76	80.5755	137.143	171.223	0	0	498.561	211.511	151.923	136.731	0	0	0	151.923	85.4567	0	56	54.5	65.3333	50	57.5	50.5	55	53
77	0	96	0	77	77	203	128.333	0	0	0	0	0	1279.27	0	0.07	54	54.5	56.6667	61.5	46	57	54.5	39
78	0	0	80.5755	0	0	611.031	307.194	186.218	145.934	0	0	0	0	159.615	0.07	57.5	68.5	49.3333	39	36.5	42.5	38	40
79	0	241.935	91.0569	0	0	1339.3	159.35	460.551	229.677	485.672	0	334.946	0	200.968	0.64	43.93	46	48	30	46	35	38	49
80	0	996.047	0	74.7036	74.7036	74.7036	83.004		152	1843.33						57.0714	50	61	52	61	57.5	62.5	50
81	122.294	4105.26	134.831	184.211	184.211	147.368	0	0	180.33	0	116.881	0	0	245.45	0	59.3571	59	60.6667	67.5	55.5	54.5	63	50
82	0	415.565	0	117.895	205.864	308.526	132.225	219.788	226.068	0	146.525	271.072	131.873	117.22	0.07	52.07	51	59.6667	55.5	55.5	41.5	45.5	52
83	0	82.5296	0	0	186.551	0	336.996	822.915	117.559	0	68.5763	0	0	121.017	0.21	45.71	40.5	50.6667	49	45.5	41.5	43	49
84	161.778	481.091	99.5556	0	253.909	0	0	0	150	0	56	56	121.333	63	0.43	42.5	48.5	38	41.5	50.5	39	40.5	41
Longitudinal Source Data
Patient	Visit Number	CSF Long LTR	CSF TAR	Serum Long LTR	Serum TAR	GDS	T Score	Verbal Domain Score	SIP Domain Score	Executive Function Domain Score	Working Memory Domain core	Learning Domain Score	Memory Domain Score	Motor Domain Score
2	1	448.533	197.424	0	353.077	0.0769231	53.8462	46.5	61	59	52	53.5	49.5	55
	2	170.115	0	0	0	0	56	50	67.3333	73	54	49.5	50	46
	3	0	0	151.938	167.45	0	63.0714	54	73.6667	68	60	55.5	70	47
3	1			158.727	0	0.714286	41.9286	53.5	42.6667	42.5	34	36	41	45
	2	147.512	252.878	60.8636	96.3117	0.29	45.5714	51.5	44.6667	48.5	43	39	39.5	46
	3	609.9	1027.4	0	163.187	0.43	42.2143	50.5	39.6667	42	40	39.5	40	48
4	1	84.4444	0	0	176.168	0.36	44.43	44	45	47	44.5	39	52	34
	2	62.0098	112.946	63.6364	0	0.5	43.4286	37	51.6667	51	45	36	37.5	40
	3	229.09	445.58	0	569.032	0.5	45.2857	35.5	54.6667	49.5	51.5	39	40.5	38
5	1	0	0	217.636	0	0	65.0714	67.5	72.3333	55.5	59.5	64	65.5	70
	2	193.388	211.61	0	1110	0	67.2143	74	72.6667	61	65	66.5	62	66
	3	0	605.39	0	374.96	0	64.2143	74.5	69	62	55.5	67	58	58
6	1	53.6838	0	0	346.896	0.142857	46.9286	45	52	41	43.5	52	48	42
	2	0	213.609	740.318	342.234	0.142857	48.7857	53	50.6667	49.5	40	46.5	48.5	56
	3	93.4585	308.985	0	0	0.214286	46.8571	52	57	46	44	39.5	40.5	41
	4	436.07	426.58	144.495	206.422	0.07	52.2857	58	57	54.5	49.5	48	45.5	50
7	1	61.1494	0	549.682	0	0	59.5	64.5	63.6667	60.5	56	61	57.5	43
	2	186.002	127.544	834.885	175.253	0	67.7143	71.5	73.3333	63	62	76.5	69.5	43
	3	0	301.76	0	1475	0	65.8571	65.5	69	63.5	67.5	72.5	62.5	52
8	1	258.659	159.629	53.5043	280.261	0.142857	46.8571	52.5	45.6667	48.5	42.5	48	47.5	41
	2	316.98	289.89	0	135.381	0.57	46.1429	58	45	44	48	40	41.5	48
	3	40.9607	0	55.9125	0	0.71	43.4286	56.5	46	36.5	45	39	35.5	39
9	1			0	139.286	0.142857	56.2143	58.5	71.3333	47	48	56	53.5	47
	2	1121.2	0	269.538	0	0.214286	59.8571	65.5	73	41	58.5	61	61	45
	3	0	427.14	81.3898	159.458	0.23	54.69	56.5	65	43	55.5	54.5	57.5	47
11	1			153.125	285	0.285714	47.2143	52	41.6667	48	43.5	51.5	49.5	47
	2	0	0	0	560.571	0.285714	50.6429	48.5	47.3333	57.5	43.5	50.5	50.5	66
	3	201.783	710.638	0	153.688	0.214286	49.5	49	46.3333	55.5	45.5	48.5	49	59
12	1	297.477	0	363.818	0	0.571429	45	57	52.6667	37	41	42	33.5	51
	2	0	162.79	71.4545	786	0.5	48.8571	62.5	55.6667	51	37.5	37	40.5	60
	3	219.727	2787.88	0	147.661	0.357143	45.9286	51.5	48	48.5	37.5	45.5	40.5	52
13	1	112.958	102.517	0	1035.12	0	54.7143	60	55	57.5	68	46	43	52
	2	0	70.6207	0	932.727	0	56.4286	62	55.6667	57	66	52.5	48	52
	3	0	650	91.2029	194.087	0	55.8571	62.5	57.6667	56	67	49.5	44.5	42
14	1	0	0	134.904	271.484	0.142857	46.5714	49	42	43	45.5	52.5	51	44
	2	0	0	1278.79	202.597	0.142857	49.3571	46	46.6667	51	55	48	50.5	50
	3	255.176	946.333	1401.07	325.409	0.07	50.1429	50.5	52.3333	41	51.5	53	50.5	35
15	1	231.371	776.026	58.75	278.901	0.0714286	50.5	52.5	52.6667	57.5	47.5	48.5	50.5	36
	2	60.7533	124.978	1072.83	266.087	0	52.8571	45.5	58.6667	60	57	50	49.5	40
	3	0	991.8	59.3814	603.508	0	56.9286	55.5	63.6667	63.5	59	48	52.5	43
16	1	0	88.1379	73.3636	628.831	0	56.2143	53.5	57.3333	61.5	52.5	61.5	53.5	50
	2	0	676.588	677.077	149.538	0	55.3571	53	62	56	56	50	50	59
	3	500.96	1180.02	0	370.945	0	61.79	62	66	61	51.5	59	68.5	63
18	1	936.238	97.2715	2589.88	1411.95	0	55.0714	54	59	50.5	44.5	62.5	57	57
	2	545.633	120.262	304.75	522.429	0	59.5714	54	65.3333	58.5	59.5	64	56	54
	3	0	852.267	0	0	0	56.5714	53	54.3333	62	50.5	59.5	60.5	55
19	1	147.026	563.188	1022.32	309.273	0.214286	49	63	43.3333	51	54.5	43.5	47	38
	2	133.683	122.224	45.8182	726.545	0.642857	43.7143	47	41.6667	56	49.5	35	38.5	35
	3	1215.09	411.79	0	275.78	0.29	49.86	61	49.6667	54.5	63.5	38	37	41
21	1	0	360.46	861.538	326.154	0.785714	40.5714	48.5	36.3333	41	46	41.5	34	37
	2			0	0	0.5	42.8571	48	35.3333	39.5	45.5	48	45.5	41
	3	317.264	579.23	0	0	0.214286	46	38	45.6667	46	44	50	54.5	42
22	1			372.273	0	0.07	53.86	62	53.3333	57	65.5	44	42.5	52
	2	0	120	392.807	0	0	53.9286	51	51.3333	55.5	59.5	57	48.5	58
	3	0	810.3	71.839	140.746	0.29	50.14	52	57.3333	52.5	56	40	37	55
25	1	0	0	124.615	0	2.3	30.8				40	24.5	25	37
	2	0	249.25	194.335	314.637	0.571429	45.2857	46.5	45	55.5	54	35.5	34.5	47
	3	130.738	0	195.628	203.25	0	52.93	51.5	54.3333	61.5	57.5	48.5	47.5	52
85	1	0	0	181.154	258.791	0.285714	52.9286	50.5	66.3333	47.5	42	53.5	47.5	60
	2	333.78	0	0	171.429	0.0714286	53.7857	52.5	65	41.5	42	55.5	55	65
	3			378.615	54.5934	0.214286	56.6429	54.5	65.3333	59.5	42.5	60	53	58
26	1	0	0	2596.15	420.33	0.285714	47.7857	56	51	51	46.5	43.5	39.5	43
	2	95.1317	0	138.462	1046.15	0.0714286	48.3571	52	52.6667	51.5	41.5	44.5	46.5	47
	3	431.56	136.7	0	538.459	0.86	42	54	40.6667	53	41.5	34.5	34	32
27	1	1239.22	88.9272	623.221	1080.66	0.0714286	54.1429	50.5	62.6667	50	48	58.5	54	48
	2	278.122	0	50.4808	610.577	0.0714286	52	45	60.6667	60.5	54.5	47	43.5	45
	3	989.368	0	0	382.627	missing	54.3571	49.5	61.3333	53.5	59.5	48.5	51	53
30	1	0	441.529	745.913	358.516	0.428571	44.9286	59	49.6667	39	45	42	41.5	27
	2	0	0				48.1429	53.5	53	53	47.5	44.5	42.5	28
	3	77.7778	2388.89	113.78	473.695	0.46	45.08	56	44	51.5	50	41.5	42.5	21
31	1			183.125	1267.79	0.285714	56.2857	57	81	40.5	41.5	56	51	53
	2	213.638	378.865	312.352	0	0	62.1429	55	79.3333	64	51.5	61	60.5	48
	3	2102.78	858.278	0	0	0.07	60.2143	57.5	79.6667	59	57.5	52	48.5	55
	4	0	0	0	314.407	0.07	54.7857	52	65.3333	48.5	53.5	50.5	55.5	45
32	1	142.897	153.061	1002.16	1468.1	0.357143	45.4286	42	45.3333	37	43.5	50.5	54	46
	2	143.14	0	476.218	0	0.285714	45.5	40	46.3333	42.5	44	45.5	51.5	51
	3	0	1884.67	0	0	0	53.5	44.5	51	54	46	67	58	57
33	1	335.232	167.18	720.962	1621.04	0.0714286	48.7143	48	46.6667	40.5	54	52.5	51	50
	2	1600	108.77	242.983	338.441	0	50.6429	56.5	48.6667	46.5	44.5	57	56	42
	3	0	0	61.5563	0	0.07	51	49	47.6667	54	43.5	59.5	52	55
35	1	165.132	292.215	102.596	751.484	0.142857	51.6429	53	54	50.5	52	51.5	58	31
	2	7259.26	590.77	142.428	195.33	0.0714286	51.2143	59.5	50.3333	50	45	51	57.5	40
	3	308.952	290.541	67.2	0	0.285714	49.6429	59.5	47.6667	51	47	52.5	50	32
36	1			147.115	2662.09	0.5	48.2857	60	47.3333	47	45	47.5	45	45
	2	1250.22	0	91.7	259.722	0.642857	44.7857	53	47	43.5	43.5	43	37	46
	3	524.144	1649.57	117.909	206.621	0.14	48.1429	56	51.3333	38	49	47.5	45	47
39	1			259.712	2165.93	0	55	53.5	55.6667	52.5	56	58.5	58	46
	2	2665.4	0	394.983	249.887	0	55.7143	57	57.3333	53	56.5	59.5	54.5	47
	3	0	1171.5	0	0	0	60	65	57.6667	64.5	59	65.5	55	48
40	1	100.39	196.683	1705.58	1193.41	0.5	46.3571	48.5	49.3333	48.5	50	44.5	38.5	41
	2	436.406	0	463.308	0	0.142857	55.2857	55	48.3333	46	50	76.5	68	38
	3	0	1773.32	0	0	0.29	48	46.5	50.3333	55.5	50.5	41.5	43.5	46
41	1	3667.76	213.483	340	117.692	0	52.8571	49	53.3333	56	49	58.5	55.5	44
	2	105.607	177.39	1332.92	0	0.153846	56	66.5	54.3333		47.5	61	53.5	39
	3	0	2173.07	0	0	0.07	52.7857	61.5	44.6667	56	57.5	48	52.5	54
42	1	209.027	392.459	198.75	104.835	0.142857	55.3571	56.5	63	51	62	49.5	47	54
	2	995.068	453.574	544	0	0.0714286	54.9286	53	57.6667	48.5	64	50.5	56.5	51
	3	120.213	96.6	0	0		55.5	55.5					0	0
	4			76.6144	369	0	58	57	57	50.5	68	59.5	57.5	56
86	1	118.556	377.444	600.455	314.835	0.642857	48.6429	57.5	57.3333	50.5	47	35	36	57
	2	61.5717	0	277.808	0	0.357143	51.5714	57.5	64.3333	42.5	45.5	50	40.5	57
45	1	87.4146	377.444	0	0	0.214286	45.9286	47.5	52	44.5	38.5	44.5	45.5	46
	2	563.26	0	213.231	78.3297	0.461538	46.0769	46.5	52	43	48.5	34		45
	3	514.29	726.39	658.406	224.783	0.14	48.57	47	46.3333	53	44.5	53.5	51.5	42
46	1	269.688	0	907.821	216.593	0	51.7143	52	51.3333	51	50	51.5	57	47
	2	600.6	211.2	274.903	287.55	0	50.6429	46.5	53.6667	54.5	47	54.5	49	43
	3	0	3586.8	0	326.441	0	47.86	43	46	47.5	50	51	52.5
48	1	1535.69	407.37	106.25	0	1.5	35.3571	35.5	37.6667	42.5	41.5	27.5	29	30
	2			498.462	0	0.714286	39.7143	39.5	38.3333	46	43.5	40	34	35
	3	3066.67	182.06	113.928	0	0.64	38.79	42	37.3333	33	44	40.5	38.5	35
49	1	0	801.6	89.4952	108.297	1.21429	39.0714	39.5	46.6667	46.5	46	31.5	25.5	29
	2			359.282	0	0.785714	40.9286	33	40	47.5	44	44	41	34
	3	2504.44	94.41	428.065	234.522	0.64	41.2857	35.5	46	38.5	51.5	36	39.5	35
52	1	432.398	43.89	228.058	66.2637	0.5	43.57	49.5	51	42.5	31.5	40.5	40	49
	2	1020.6	1522.5	0	359.807	0.79	46.07	59.5	56.3333	35.5	33	39	40.5	54
53	1	0	127.441	162.065	2068.26	0.214286	46.5714	45.5	49	47.5	46	43.5	50.5	39
	2	181.3	294.486	2844.45	2337.34	0.14	45.8571	42.5	46.6667	49	47	44	48.5	40
	3	0	0			0.57	39.0769	35	39	34.5	43	40.5	41	45
54	1	0	0	0	803.965	0.142857	49.9286	49	52.3333	40.5	50.5	52.5	54.5	48
	2	59.8088	183.088	2058.26	0	0.0714286	45.5714	47.5	47	43.5	48.5	42	44.5	45
	3	1581.07	1248.21	0	380.769		47.7857	42.5	55	42.5	60.5	42	40	49
56	1	95.9403	196.324	0	81.4945	0.07	52.64	50.5	51.6667	59	43.5	58.5	59.5	40
	2	4517.73	269.03	0	230.037	0.07	55.36	44	59	55	53	65	59.5	45
60	1	0	105.176	49.8462	0	0.928571	37.5714	41.5	40.3333	37.5	44.5	28.5	32	37
	2	1084.46	88.7285	125.344	3344.89	0.57	41.9231	44	43	42	49	35.5	43	38
	3	0	2170.26	217.03	413.39	0.93	42.21	45	50.3333	40	46	34	35.5	39
75	1	248.267	44.1	315.656	0	0.07	50.57	51.5	56.3333	39	53	56.5	52	58
	2	170.395	0	0	277.627	0.07	53.21	61	58.6667	45.5	48	44.5	52.5	66
	3	74.8067	0			0	54.5	63	57	52.5	47	53.5	52.5	55
Spectradyne Data
Patient	CSF EV Mean Concentration	CSF EV SD	Serum EV Mean Concentration	Serum EV SD
31	39730871250	11035794300	359470754	146873842
12	123177165075	19773293775	356827952	128392642
5	87555465900	19274735550	237191958	105589728
8	42021954825	12236968950	1038353136	229642868
26	101318726250	16172614200	295929596	168942950
86	287782075125	27586994400	449704126	205511658
46	235628622000	29005888950	421647484	181889308
53	31901477550	10497634200	278718796	130174762
85	78848533125	18102561450	257966714	125073394
30	18649828800	6495181875	168842414	134498880
6	10406215725	5056415925	195629212	128528234
18	28561454625	9940591950	210550200	102954410
C1	84696510375	16614071325	201662504	113060330
C2	594776655975	44783452950	208780984	126835314
C3	83303100825	16920618075	215771076	127563848
